# Supplementary material for: Cinnamic Derivatives as Antitubercular Agents: Characterization by Quantitative Structure–Activity Relationship Studies
Source: Molecules. 2020 Jan 21;25(3):456. doi: 10.3390/molecules25030456 (PMC7037561; doi:10.3390/molecules25030456)
Supplement: Supplementary file 1 [file molecules-25-00456-s001.zip]

Archive with 2 entries (2 files):
- Table S1, S2, S3.docx
- Table S4.xlsx
