# Supplementary material for: Cinnamic Derivatives as Antitubercular Agents: Characterization by Quantitative Structure–Activity Relationship Studies
Source: Molecules. 2020 Jan 21;25(3):456. doi: 10.3390/molecules25030456 (PMC7037561; doi:10.3390/molecules25030456)
Supplement: Supplementary file 1 [file molecules-25-00456-s001.zip › Table S4.xlsx]

## Sheet: dataset
Table S4: Dataset compounds in SMILES format and respective MIC values (mM) and values of descriptors (values not normalized).
SMILES	Mol	MIC (µM)	Polar SA	Hanse polarity	clogP	cMR	Total Energy	Compression energy	Bending energy	Strech Bend energy	1,4-interaction energy	vdW energy	Torsional energy	Dipole Interaction energy	Surface Area	Molar Volume	c1	c2	c3	Dipole moment (PEOE+Huckel)	Hacceptor	Hdonor	Hanse dispersion	Hanse Hbonding	Hanse solubility	Hydrophilic SA	d1	d2	d3	a1	a2	a3	L	B1	B5
CC(=O)NCCSC(=O)\C=C\c1ccc(OC\C=C(\C)CC\C=C(\C)CCC=C(C)C)cc1	1	1.27744	0.419164	0	1	1	0.473315	1	0.382743	1	0.682604	0.536338	0.327845	0.395873	1	1	0.00694978	0.00700786	0.771343	0.698633	0.394267	0	0.477419	0.0414965	0.00561212	0.706117	0.98361	0.874632	0.601549	1	0.673397	0.704007	0.503519	1	0.544155
CC(=O)NCCSC(=O)\C=C\c1ccc(OCC=C(C)C)cc1	2	95.966	0.419164	0.290125	0.395331	0.375271	0.13466	0.535787	0.253833	0.664468	0.355158	0.505105	0.232195	0.324902	0.55169	0.551325	0.00694978	0.00700786	0.771343	0.441218	0.394267	0	0.617519	0.162474	0.281109	0.706294	0.983016	0.864408	0.640369	0.974859	0.252698	0.266471	0.364927	1	0.73675
COc1ccc(\C=C\C(=O)SCCNC(C)=O)cc1	3	225.515	0.419164	0.512549	0.141972	0.126071	0	0.0932867	0.154828	0.424179	0.110742	0.545817	0.321871	0.287348	0.168059	0.160182	0	0.144829	0.771346	0.0624064	0.40515	0	0.742058	0.236059	0.509479	0.634784	0.984753	0.651296	0.618083	0.982319	0.216668	0.259919	0.440294	1	0.474877
COc1cc(\C=C\C(=O)SCCNC(C)=O)cc(OC)c1O	4	384.159	1	1	0	0.230937	0.165778	0.313577	0.270322	0.533794	0.227841	0.605521	0.144649	0.447705	0.303675	0.216118	0.00984265	0.972818	0.771346	0.230846	1	0.777587	0.48964	0.641764	0.677915	1	0.98509	0.680032	0.616944	0.976412	0.206167	0.26844	0.438403	1	0.487938
COc1cc(\C=C\C(=O)SCCNC(C)=O)ccc1O	5	423.213	0.818021	0.918286	0.0322922	0.146921	0.0386328	0.189885	0.155002	0.428273	0.120325	0.564217	0.26344	0.364942	0.201522	0.151651	0.000817621	0.63729	0.771346	0.0983513	0.710817	0.776954	0.631352	0.595352	0.754056	0.940463	0.984631	0.635392	0.618891	0.979979	0.21164	0.269597	0.43846	1	0.489573
CC(=O)NCCSC(=O)\C=C\c1ccc(O)cc1	6	237.438	0.636041	0.78809	0.0547402	0.062906	0.0836454	0.0457214	0.0094862	0.265624	0.053552	0.836947	0.33602	0.379582	0.0994976	0.0872814	0.00694978	0	0.771343	0.0124838	0.422393	0.776096	0.837158	0.691054	1	0.822535	0.98664	0.84309	0.595281	0.994247	0.111415	0.240145	0.687556	1	0.430164
COc1cc(\C=C\C(=O)Sc2ccccc2)ccc1O	7	27.9377	0.181979	0.7164	0.391699	0.181187	0.573016	0.161285	0.120356	0.348131	0.194028	0.912743	0.133732	1	0.102195	0.155074	0.284875	0.832024	0.999926	0.306591	0.288424	0.476279	0.697981	0.447597	0.654207	0.118136	1	0.931302		0.961723	0.867895	0.937854	0.01157	1	0.736758
Oc1ccc(\C=C\C(=O)Sc2ccccc2)cc1	8	31.2104	0	0.502905	0.414147	0.0971713	0.4511	0	0	0.2145	0.0958035	0.859046	0.263622	0.924128	0	0.0905679	0.279957	0.410703	1	0.12144	0	0.47542	0.914908	0.527248	0.889592	0	0.999901	0.763967		0.95574	0.877383	0.934751	0	1	0.740714
CC(C)=CCC\C(C)=C\COc1ccc(\C=C\C(=O)NCCNC(C)=O)cc1	9	0.260065	0.656349	0.0892772	0.541244	0.628039	0.179332	0.701287	0.376499	0.737196	0.422811	0.444929	0.596819	0.00653091	0.679739	0.590002	0.260574	0.491824	0.00027345	0.409234	0.603683	0.30356	0.314094	0.286653	0	0.77868	0.059745	0.000668271	0.56413	0.901699	0.242497	0.808583	0.132366	0	0.338513
CC(C)=CCOc1ccc(\C=C\C(=O)NCCNC(C)=O)cc1	10	199.115	0.656349	0.26224	0.23891	0.315674	0.0621862	0.298224	0.292842	0.542254	0.188874	0.676339	0.501967	0	0.380627	0.290694	0.260574	0.491824	0.00027345	0.232052	0.603684	0.30356	0.341598	0.39246	0.139368	0.778646	0.0601438	0.0330126	0.564139	0.90074	0.213375	0.817521	0.230382	0	0.296634
CC(C)=CCOc1ccc(\C=C\C(=O)Nc2ccccn2)cc1	11	51.8841	0.274448	0.281387	0.512246	0.32119	0.892895	0.451833	0.29994	0.461021	0.38584	0.952343	0.497436	0.889284	0.262795	0.289225	0.595958	0.722871	0.188515	0.285877	0.255259	0.0564523	0.585693	0.157214	0.241069	0.271615	0.0162199	0.882384	0.300023	0.0269244	0.858406	0.995114	0.38236	0	0.241646
COc1ccc(\C=C\C(=O)Nc2ccccn2)cc1	12	247.751	0.274448	0.517413	0.258887	0.0719899	0.830923	0.198653	0.226405	0.348131	0.253267	0.949556	0.59906	0.875478	0.0286771	0.0477072	0.6041	0.561903	0.188337	0	0.266141	0.0564523	0.710334	0.235034	0.475393	0.199829	0.0163935	0.947474	0.300354	0.0413455	0.859719	0.996619	0.382054	0	0.242925
COc1ccc(\C=C\C(=O)Nc2ccccn2)cc1OC	13	439.654	0.456427	0.674095	0.220034	0.156005	0.947865	0.372319	0.343582	0.452288	0.360602	1	0.476669	0.937883	0.130809	0.112159	0.610114	0.956891	0.188337	0.00303511	0.554535	0.0564523	0.547623	0.355114	0.420639	0.259293	0.016562	1	0.300291	0.0426111	0.860086	0.997094	0.382253	0	0.242523
COc1ccc(\C=C\C(=O)NCCC2=CNC3=C2C=CC=C3)cc1	14	1560.59	0.331625	0.325164	0.297739	0.379261	0.437468	0.159893	0.85904	0.0313836	0.355786	0.448311	0.105204	0.422824	0.2286	0.219522	0.268404	0.330856	3.93304e-06	0.00120653	0.366109	0.223045	0.818182	0.140574	0.498237	0.553663	0.0618352	0.10425	0.987471	0.900357	0.0185321	0.172071	0.542402	0.032996	0.869538
CC(C)=CCC\C(C)=C\COc1ccc(\C=C\C(=O)NCCc2c[nH]c3ccccc23)cc1	15	72.2998	0.331625	0.024143	0.853433	0.940826	0.541195	0.711974	1	0.413809	0.705872	0	0.15195	0.449634	0.761416	0.760016	0.260275	0.490975	0	0.32102	0.355226	0.223045	0.599247	0.0326498	0.142138	0.62505	0.0618584	0.207164	0.959788	0.901354	0.109791	0.157507	0.326532	0	1
CC(C)=CCOc1ccc(\C=C\C(=O)NCCc2c[nH]c3ccccc23)cc1	16	168.232	0.331625	0.160447	0.551098	0.628461	0.500442	0.42583	0.94095	0.146275	0.488269	0.445852	0	0.436574	0.462745	0.461065	0.260275	0.490975	0	0.197632	0.355226	0.223045	0.691475	0.0877263	0.297334	0.625556	0.062016	0	0.98429	0.899858	0	0.171238	0.50729	0	0.903746
COc1cc(\C=C\C(=O)NCCc2c[nH]c3ccccc23)ccc1O	17	23.7819	0.730481	0.874956	0.188059	0.400112	0.475269	0.278242	0.861452	0.0560357	0.357541	0.455476	0.0458142	0.507995	0.262143	0.211058	0.269247	0.823105	4.34704e-06	0.324002	0.671776	1	0.720386	0.485704	0.748318	0.859492	0.0623123	0.162924	1	0.900625	0.0129258	0.173877	0.574906	0	0.866652
COc1ccc(\C=C\C(=O)N[C@@H]2CONC2=O)cc1	18	950	0.838328	0.776363	0.00969524	0	0.469324	0.198803	0.36662	0.428909	0	0.69091	1	0.251285	0.0434045	0	0.390018	0.4158	0.0765736	0.135475	0.611149	0.547463	0	1	0.511782	0.601157	0.0592933	0.101043	0.720799	0.901661	0.379786	0	0.32719	0.6026	0
CC(C)=CCOc1ccc(\C=C\C(=O)NNC(=O)c2ccncc2)cc1	19	2.3	0.910489	0.555376	0.356836	0.43943	0.500669	0.463197	0.613732	0.156736	0.615254	0.382028	0.490751	0.293564	0.383031	0.338722	0.603045	0.732427	0.192549	0.489509	0.532545	0.642454	0.629535	0.0554394	0.290967	0.632767	0.0575082	0.285352	0.0354134	0.90285	0.521591	0.878417	0.867217	0	0.81356
FC(F)(F)Oc1ccc(\C=C\C(=O)NNC(=O)c2ccncc2)cc1	20	1.1	0.910489	0.751737	0.268562	0.196563	0.626433	0.285316	0.568414	0.116347	0.462292	0.385013	0.599855	0.520471	0.204424	0.0865986	0.609564	0.601614	0.192544	0.130511	0.401809	0.642454	0.646562	0.0762087	0.37344	0.632929	0.0559003	0.174018	0.0352587	0.90331	0.534228	0.878787	0.899069	0.0393187	0.797549
FC(F)(F)COc1ccc(\C=C\C(=O)NNC(=O)c2ccncc2)cc1	21	2.2	0.910489	0.835972	0.221523	0.259727	0.557252	0.301234	0.547619	0.124625	0.573472	0.361112	0.594852	0.391831	0.267169	0.142572	0.609564	0.602676	0.192544	0.234024	0.606812	0.642454	0.619366	0.0465142	0.352862	0.632566	0.0548037	0.088479	0.0352829	0.902696	0.485039	0.878278	0.918284	0.125049	0.775865
CC(C)=CCC\C(C)=C\COc1ccc(\C=C\C(=O)NNC(=O)c2ccncc2)cc1	22	1.9	0.910489	0.322056	0.659171	0.751794	0.638828	0.797434	0.667652	0.323842	0.843843	0.196087	0.635173	0.296505	0.682018	0.637924	0.603045	0.732427	0.192549	0.73539	0.532545	0.642454	0.541674	0	0.110102	0.632577	0.0568045	0.189789	0.0353305	0.90285	0.541391	0.878602	0.883368	0	0.809452
CCOc1ccc(\C=C\C(=O)NNC(=O)c2ccncc2)cc1	23	1.3	0.910489	0.74776	0.182224	0.253395	0.46187	0.245503	0.539793	0	0.552815	0.370237	0.594401	0.275047	0.21359	0.172325	0.606934	0.657252	0.192546	0.293057	0.539027	0.642454	0.70859	0.0748618	0.439436	0.632352	0.0549765	0.0952954	0.0352466	0.903041	0.50871	0.878996	0.914926	0.125569	0.783867
CC(C)=CCOc1ccc(\C=C\C(=O)N\N=C2\NN=Cc3ccccc23)cc1	24	21	0.829456	0.2822	0.444515	0.613943	0.608947	0.494544	0.200182	0.441099	0.758388	0.793363	0.0836816	0.751039	0.409181	0.394772	0.992105	1	0.468699	0.651945	0.152412	0.583418	0.827018	0.204335	0.537342	0.420123	0.000740767	0.24285	7.64358e-05	0.150884	0.956573	0.999988	0.997629	0	0.702627
FC(F)(F)COc1ccc(\C=C\C(=O)N\N=C2\NN=Cc3ccccc23)cc1	25	20	0.829456	0.559562	0.527529	0.434241	0.661836	0.33386	0.141668	0.475211	0.707918	0.758542	0.184044	0.852766	0.293443	0.198721	0.998549	0.869611	0.468742	0.25546	0.22668	0.583418	0.836425	0.210434	0.607979	0.420189	0.00111551	0.219727	5.83185e-05	0.158708	0.980467	0.998981	0.987092	0	0.712244
CCOc1ccc(\C=C\C(=O)N\N=C2\NN=Cc3ccccc23)cc1	26	12	0.829456	0.418841	0.269902	0.427908	0.566819	0.284714	0.136863	0.375876	0.684737	0.764188	0.183931	0.736632	0.239914	0.228515	0.995825	0.924188	0.468722	0.307292	0.158894	0.583418	0.935159	0.242575	0.705832	0.42011	0.00133338	0.298049	0.000145796	0.178115	0.98258	1	0.988266	0.015736	0.712833
FC(F)(F)Oc1ccc(\C=C\C(=O)N\N=C2\NN=Cc3ccccc23)cc1	27	21	0.829456	0.421673	0.356241	0.371076	0.734394	0.31369	0.167976	0.479032	0.59604	0.783229	0.183983	0.985471	0.230701	0.142748	0.998549	0.86855	0.468742	0.0916467	0.0216767	0.583418	0.87681	0.244099	0.642803	0.420575	0.00110461	0.330527	0.000121032	0.202969	1	0.998414	0.977946	0	0.722561
CC(C)=CCC\C(C)=C\COc1ccc(\C=C\C(=O)N\N=C2\NN=Cc3ccccc23)cc1	28	72	0.829456	0.1129	0.746849	0.926308	0.738253	0.830436	0.258487	0.589557	1	0.554335	0.226646	0.762521	0.708131	0.693943	0.992105	1	0.468699	1	0.152412	0.583418	0.701791	0.129118	0.325269	0.419915	0	0.103315	0	0.124765	0.942735	0.998727	1	0	0.697841
COc1ccc(\C=C\C(=O)N\N=C2\NN=Cc3ccccc23)cc1	29	50	0.829456	0.493537	0.191155	0.364743	0.545051	0.217543	0.138179	0.320568	0.619934	0.781509	0.183993	0.736083	0.174989	0.153194	1	0.839456	0.468748	0.16296	0.163294	0.583418	1	0.282047	0.816275	0.348189	0.00132176	0.229618	8.02951e-05	0.184444	0.99891	0.99846	0.978931	0	0.720581
